# Supplementary material for: Glycemic Challenge Is Associated with the Rapid Cellular Activation of the Locus Ceruleus and Nucleus of Solitary Tract: Circumscribed Spatial Analysis of Phosphorylated MAP Kinase Immunoreactivity
Source: J Clin Med. 2023 Mar 24;12(7):2483. doi: 10.3390/jcm12072483 (PMC10095283; doi:10.3390/jcm12072483)
Supplement: Supplementary file 1 [file jcm-12-02483-s001.zip]

Archive with 4 entries (3 files):
- jcm-2181174-Supplemental Materials/
- jcm-2181174-Supplemental Materials/Supplemental Figures S1¿CS5-27Mar23.pdf
- jcm-2181174-Supplemental Materials/Supplemental Methods-15Mar23.pdf
- jcm-2181174-Supplemental Materials/Supplemental Tables S1¿CS6-10Mar23.pdf
